# Supplementary material for: Open and Percutaneous Fixation of Traumatic Sacral Fracture–Dislocation with Spinopelvic Dissociation: Two Adolescent Cases and a Systematic Literature Review
Source: J Clin Med. 2026 Jun 24;15(13):4914. doi: 10.3390/jcm15134914 (PMC13361836; doi:10.3390/jcm15134914)
Supplement: Supplementary file 1 [file jcm-15-04914-s001.zip]

Archive with 1 entries (1 files):
- jcm-4368254-supplementary.pdf
